# Supplementary material for: Antidiabetic, Antihyperlipidemic, and Antioxidant Evaluation of Phytosteroids from Notholirion thomsonianum (Royle) Stapf
Source: Plants (Basel). 2023 Oct 17;12(20):3591. doi: 10.3390/plants12203591 (PMC10609873; doi:10.3390/plants12203591)
Supplement: Supplementary file 1 [file plants-12-03591-s001.zip]

Archive with 1 entries (1 files):
- plants-2586016-supplementary.pdf
